# Supplementary material for: Lipid-Independent Regulation of PLIN5 via IL-6 through the JAK/STAT3 Axis in Hep3B Cells
Source: Int J Mol Sci. 2023 Apr 13;24(8):7219. doi: 10.3390/ijms24087219 (PMC10138877; doi:10.3390/ijms24087219)
Supplement: Supplementary file 1 [file ijms-24-07219-s001.zip]

Archive with 1 entries (1 files):
- ijms-2254384-supplementary.pdf
